# Supplementary material for: Direct on-swab metabolic profiling of vaginal microbiome host interactions during pregnancy and preterm birth
Source: Nat Commun. 2021 Oct 13;12:5967. doi: 10.1038/s41467-021-26215-w (PMC8514602; doi:10.1038/s41467-021-26215-w)
Supplement: Supplementary file 4 — Supplementary Dataset 1 [file 41467_2021_26215_MOESM4_ESM.xlsx]

## Sheet: Sheet1
+/ -	VMET2	VMET_	Theoretical m/z	ppm error VMET2	ppm error VMET	Metabolite Annotation	Sum formula	Adduct	MS/	MSI level	Sub Class	Elevated in	VMET2 q-value (BH)	VMET2 t-ratio	VMET	VMET
	m/z measured	m/z measured							MS	of annotation					q-value (BH)	t-ratio
-	117.056	117.056	117.056	-4.2	-3.78	Hydroxyvaleric acid	C5H10O3	M-H-	NO	3	Fatty acids and conjugates	LDEPL	8.78e-11	7.6	8.6e-21	10.8
-	118.023	118.023	118.023	-3.82	-3.38	Isotope Succinic acid	(13C)C3H6O4	M-H-	NO	3	Dicarboxylic acids and derivatives	LDEPL	0.00731	3.4	0.00057	4.2
-	128.036	128.035	128.035	-2.78	1.28	Oxoproline	C5H7NO3	M-H-	YES	2	Amino acids, peptides, analogues	LDOM	0.0136	-3.2	6.91e-07	-5.9
-	129.103	129.104	129.103	-1.74	-2.52	N-Acetylputrescine	C6H14N2O	M-H-	YES	2	Carboximidic acids	LDOM	1.24e-06	-5.8	0.00684	-3.4
-	130.088	130.088	130.087	-2.22	-2.54	Leucine	C6H13NO2	M-H-	YES	2	Amino acids, peptides, analogues	LDOM	0.000303	-4.4	0.00213	-3.8
-	131.047	131.047	131.046	-2.62	-2.84	Asparagine	C4H8N2O3	M-H-	NO	3	Amino acids, peptides, analogues	LDOM	9.26e-05	-4.7	0.00422	-3.6
-	131.072	131.072	131.071	-2.47	-2.05	Hydroxycaproic acid	C6H12O3	M-H-	YES	2	Fatty acids and conjugates	LDEPL	2.75e-14	9.1	4.63e-23	11.8
-	132.031	132.031	132.03	-2.73	-2.96	Aspartic acid	C4H7NO4	M-H-	YES	2	Amino acids, peptides, analogues	LDOM	0.00249	-3.8	1.9e-05	-5.1
-	145.062	145.062	145.062	-1.96	-1.72	Glutamine	C5H10N2O3	M-H-	NO	3	Amino acids, peptides, analogues	LDOM	0.000434	-4.3	0.0105	-3.2
-	146.046	146.046	146.046	-2.11	-1.84	Glutamate	C5H9NO4	M-H-	YES	2	Amino acids, peptides, analogues	LDOM	0.00943	-3.3	6.99e-07	-5.9
-	147.03	147.03	147.03	-2.32	-2.27	Hydroxyglutaric acid	C5H8O5	M-H-	YES	2	Beta hydroxy acids and derivatives	LDEPL	0.000464	4.3	0.0121	3.2
-	148.992	148.992	148.991	-0.51	-0.87	Thiomalic acid	C4H6O4S	M-H-	YES	2		LDOM	1.31e-08	-6.8	1.7e-06	-5.6
-	151.026	151.026	151.026	-2.22	-2.26	Oxypurinol	C5H4N4O2	M-H-	YES	2	Purines and purine derivatives	LDEPL	2.11e-05	5.1	3.34e-05	4.9
-	164.072	164.072	164.072	-2.27	-1.74	Phenylalanine	C9H11NO2	M-H-	NO	3	Amino acids, peptides, and analogues	LDOM	6.99e-05	-4.8	0.00199	-3.8
-	165.056	165.056	165.056	-1.86	-2.22	Phenyllactic acid	C9H10O3	M-H-	YES	2		LDEPL	0.00198	3.8	0.00422	3.6
-	173.093	173.093	173.093	-1.29	-1.13	N2-Acetyl-ornithine	C7H14N2O3	M-H-	YES	2	Amino acids, peptides, and analogues	LDOM	4.35e-05	-4.9	9.52e-05	-4.7
-	187.109	187.109	187.109	-1	-0.77	Valyl-Alanine	C8H16N2O3	M-H-	YES	2	Amino acids, peptides, and analogues	LDOM	1.68e-06	-5.7	1.11e-06	-5.7
-	201.038	201.038	201.038	-0.85	-0.87	Phenyl sulfoxide	C12H10OS	M-H-	NO	3		LDOM	0.0294	-2.9	0.00086	-4.1
-	201.125	201.124	201.125	0.65	0.94	Leucyl-Alanine	C9H18N2O3	M-H-	YES	2	Amino acids, peptides, and analogues	LDOM	0.00456	-3.6	0.000757	-4.1
-	203.104	203.104	203.104	-0.91	-0.28	Valyl-Serine	C8H16N2O4	M-H-	YES	2	Amino acids, peptides, and analogues	LDOM	1.05e-05	-5.2	0.00108	-4
-	217.119	217.12	217.119	-0.59	-0.7	Leucyl-Serine	C9H18N2O4	M-H-	YES	2	Amino acids, peptides, and analogues	LDOM	4.38e-08	-6.5	3.92e-07	-6
-	221.012	221.012	221.012	0.39	0.7	Carboxysulfanyl-pentanedioic acid	C7H10O6S	M-H-	YES	2		LDOM	0.0113	-3.2	0.000465	-4.3
-	221.093	221.093	221.093	1.79	-0.72	Glycyl-Phenylalanine	C11H14N2O3	M-H-	YES	2	Amino acids, peptides, and analogues	LDOM	0.00778	-3.4	0.0193	-3
-	231.135	231.135	231.135	-0.41	-0.85	Leucyl-Threonine	C10H20N2O4	M-H-	YES	2	Amino acids, peptides, and analogues	LDOM	0.00057	-4.2	0.00365	-3.6
-	244.13	244.13	244.13	-0.09	0.24	Leucyl-glycyl-glycine	C10H19N3O4	M-H-	YES	2	Amino acids, peptides, and analogues	LDOM	0.000792	-4.1	0.00191	-3.8
-	245.043	245.043	245.043	-0.17	-0.83	Phosphatidyl glycerol	C6H15O8P	M-H-	YES	2		LDOM	0.00963	-3.3	0.00261	-3.7
-	245.114	245.114	245.114	-0.12	-0.63	Valyl-Glutamine	C10H18N2O5	M-H-	YES	2	Amino acids, peptides, and analogues	LDOM	0.0167	-3.1	0.0052	-3.5
-	251.077	251.077	251.077	-0.55	-0.22	Methoxymethyl methyl-glucopyranosiduronate	C9H16O8	M-H-	NO	3		LDOM	0.00195	-3.8	3.61e-05	-4.9
-	258.146	258.146	258.146	-0.39	0.09	Leucyl-Glutamine	C11H21N3O4	M-H-	YES	2	Amino acids, peptides, and analogues	LDOM	0.000286	-4.4	0.000174	-4.5
-	259.13	259.13	259.13	-0.39	0.05	Glutamyl-Leucine	C11H20N2O5	M-H-	YES	2	Amino acids, peptides, and analogues	LDOM	0.00799	-3.4	0.00168	-3.9
-	263.14	263.14	263.14	0.31	0.11	Valyl-Phenylalanine	C14H20N2O3	M-H-	YES	2	Amino acids, peptides, and analogues	LDOM	0.0017	-3.9	0.0258	-2.9
-	268.237	268.236	268.236	-0.92	-0.15	Isotope Heptadecylenic acid (C17:1)	(13C)C16H32O2	M-H-	NO	3	Fatty acids and conjugates	LDEPL	4.74e-06	5.5	0.000172	4.5
-	277.217	277.217	277.217	-0.38	1.02	Linolenic Acid (C18:3)	C18H30O2	M-H-	NO	3	Fatty acids and conjugates	LDEPL	0.0115	3.2	1.01e-05	5.2
-	279.233	279.233	279.233	0.25	-0.29	Linoleic acid (C18:2)	C18H32O2	M-H-	YES	2	Fatty acids and conjugates	LDEPL	0.0148	3.1	1.08e-06	5.8
-	280.236	280.236	280.236	-0.11	0.54	Isotope Linoleic acid (C18:2)	(13C)C17H32O2	M-H-	YES	2	Fatty acids and conjugates	LDEPL	0.0123	3.2	4.1e-06	5.4
-	281.249	281.249	281.249	0.1	-0.46	Oleic Acid (C18:1)	C18H34O2	M-H-	YES	2	Fatty acids and conjugates	LDEPL	0.0027	3.7	3.92e-07	6
-	282.252	282.252	282.252	0.17	0.49	Isotope Oleic acid (18:1)	(13C)C17H34O2	M-H-	NO	3	Fatty acids and conjugates	LDEPL	0.015	3.1	0.00146	3.9
-	283.264	283.264	283.264	0.26	-0.08	Stearic acid (18:0)	C18H36O2	M-H-	YES	2	Fatty acids and conjugates	LDEPL	0.00748	3.4	1.52e-06	5.7
-	284.267	284.268	284.268	0.45	0.05	Isotope Stearic acid (C18:0)	(13C)C17H36O3	M-H-	YES	2	Fatty acids and conjugates	LDEPL	0.00678	3.4	0.00086	4.1
-	293.212	293.211	293.212	0.29	3.37	Oxo-octadecadienoic acid	C18H30O3	M-H-	NO	3	Fatty acids and conjugates	LDEPL	4.76e-06	5.5	0.00213	3.8
-	295.228	295.228	295.228	0.06	0.7	HODE	C18H32O3	M-H-	NO	3	Lineolic acids and derivatives	LDEPL	1.89e-05	5.1	1.08e-06	5.7
-	295.264	295.264	295.264	0	0.9	Nonadecenoic acid (C19:1)	C19H36O2	M-H-	NO	3	Fatty acids and conjugates	LDEPL	2.86e-06	5.6	1.19e-07	6.2
-	297.28	297.28	297.28	-0.03	0.51	Nonadecanoic acid (C19:0)	C19H38O2	M-H-	NO	3	Fatty acids and conjugates	LDEPL	5.86e-07	6	1.69e-14	8.9
-	307.264	307.264	307.264	0.12	-0.67	Eicosadienoic acid (C20:2)	C20H36O2	M-H-	NO	3	Fatty acids and conjugates	LDEPL	7.33e-06	5.3	1.54e-14	9
-	309.28	309.28	309.28	-0.14	0.25	Phytenic acid (C20:1)	C20H38O2	M-H-	NO	3	Fatty acids and conjugates	LDEPL	0.000724	4.1	1.58e-06	5.6
-	310.283	310.283	310.283	0	0.46	Isotope Phytenic acid (C20:1)	(13C)C19H38O2	M-H-	NO	3	Fatty acids and conjugates	LDEPL	3.48e-11	7.8	3.29e-13	8.5
-	311.222	311.223	311.223	2.47	0.91	Dihydroxy-octadecadienoic acid	C18H32O4	M-H-	NO	3	Fatty acids and conjugates	LDEPL	0.00589	3.5	0.0458	2.7
-	311.296	311.296	311.296	0.23	0.27	Eicosanoic acid, Arachidic Acid (C20:0)	C20H40O2	M-H-	YES	2	Fatty acids and conjugates	LDEPL	0.000352	4.3	1.7e-06	5.6
-	312.298	312.298	312.299	1.46	1.62	Isotope Eicosanoic acid (C20:0)	(13C)C19H40O2	M-H-	NO	3	Fatty acids and conjugates	LDEPL	1.43e-06	5.8	0.000384	4.3
-	337.311	337.311	337.311	-0.34	1.12	Docosenoic acid (C22:1)	C22H42O2	M-H-	NO	3	Fatty acids and conjugates	LDEPL	2.32e-11	8	1.52e-16	9.7
-	339.327	339.327	339.327	0.17	-0.22	Docosanoic acid (C22:0)	C22H44O2	M-H-	NO	3	Fatty acids and conjugates	LDEPL	8.31e-06	5.3	2.65e-12	8.1
-	342.247	342.247	342.247	0.12	-0.12	N-palmitoyl-cysteine	C19H35NO2S	M-H-	YES	2	Amino acids, peptides, and analogues	LDOM	1.32e-09	-7.1	1.56e-12	-8.2
-	343.251	343.251	343.251	-1.08	-0.77	Isotope N-palmitoyl-cysteine	(13C)C18H35NO2S	M-H-	NO	3	Amino acids, peptides, and analogues	LDOM	4.87e-06	-5.5	2.45e-06	-5.5
-	353.342	353.343	353.342	0.38	-1.16	Tricosanoic acid (C23:0)	C23H46O2	M-H-	NO	3	Fatty acids and conjugates	LDEPL	1.35e-07	6.3	2.04e-06	5.6
-	365.281	365.281	365.281	0.52	1.41	N-palmitoyl glutamine	C21H40N2O4	M-H2O-H-	NO	3	Amino acids, peptides, and analogues	LDOM	1.59e-08	-6.7	4.93e-05	-4.8
-	365.342	365.342	365.342	-0.01	0.55	Nervonic acid (C24:1)	C24H46O2	M-H-	NO	3	Fatty acids and conjugates	LDEPL	0.000434	4.3	1.74e-06	5.6
-	366.346	366.347	366.346	0.17	-3.03	Isotope Nervonic acid (C24:1)	(13C)C23H46O2	M-H-	NO	3	Fatty acids and conjugates	LDEPL	1.88e-05	5.1	7.01e-07	5.8
-	367.358	367.358	367.358	0.39	0.45	Lignoceric acid (C24:0)	C24H48O2	M-H-	YES	2	Fatty acids and conjugates	LDEPL	0.0238	3	0.00587	3.4
-	368.263	368.262	368.263	0.03	1.16	N-palmitoyl methionine	C21H41NO3S	M-H2O-H-	NO	3	Amino acids, peptides, and analogues	LDOM	0.000434	-4.3	0.0381	-2.8
-	368.361	368.361	368.362	0.06	0.05	Isotope Lignoceric acid (C24:0)	(13C)C23H48O2	M-H-	NO	3	Fatty acids and conjugates	LDEPL	2.87e-06	5.6	2.77e-09	7
-	370.278	370.278	370.279	0.14	0.34	Octadecenylamino-sulfanylpropanoic acid	C21H41NO2S	M-H-	NO	3		LDOM	1.89e-05	-5.1	2.35e-07	-6.1
-	381.374	381.374	381.374	0.43	-0.32	Pentacosanoic acid (C25:0)	C25H50O2	M-H-	NO	3	Fatty acids and conjugates	LDEPL	0.00282	3.7	0.0122	3.2
-	393.374	393.374	393.374	-0.08	-0.73	Ximenic acid (C26:1)	C26H50O2	M-H-	YES	2	Fatty acids and conjugates	LDEPL	0.00799	3.4	1e-07	6.3
-	395.389	395.389	395.389	0.45	-0.04	Cerotic acid (C26:0)	C26H52O2	M-H-	NO	3	Fatty acids and conjugates	LDEPL	0.00294	3.7	4.3e-05	4.9
-	399.184	399.185	399.185	1.82	-1.33	Amino-aminohexyl-diaminomethylideneamino-pentanamide	C12H28N6O9	M-H-	NO	3		LDEPL	0.0108	3.3	0.000138	4.6
-	399.268	399.269	399.269	0.76	-0.21	Oxosulfanyl-oxazolidinyl-octadecanamide	C21H40N2O3S	M-H-	YES	2		LDOM	4.76e-06	-5.4	9.84e-13	-8.2
-	400.272	400.273	400.272	-0.04	-1.41	Isotope Oxosulfanyl-oxazolidinyl-octadecanamide	(13C)C20H40N2O3S	M-H-	NO	3		LDOM	0.000254	-4.4	8.27e-05	-4.7
-	413.284	413.285	413.284	-1.21	0.97	Methyl-hexadecylcarbamothioylamino-oxobutanoate	C22H42N2O3S	M-H-	NO	3		LDOM	1.11e-06	-5.8	0.000384	-4.3
-	427.3	427.299	427.3	0.24	1.84	Ethyl-hexadecylcarbamothioylamino-oxobutanoate	C23H44N2O3S	M-H-	NO	3		LDOM	3.68e-08	-6.5	4.69e-06	-5.4
-	438.299	438.298	438.299	-0.06	1.23	LysoPE(O-16:0)	C21H46NO6P	M-H-	YES	2	Glycerophosphoethanolamines	LDOM	8.26e-05	-4.7	3.92e-07	-6
-	439.302	439.301	439.302	1.05	2.02	Isotope LysoPE(O-16:0)	(13C)C20H46NO6P	M-H-	YES	2	Glycerophosphoethanolamines	LDOM	5.99e-06	-5.4	0.000334	-4.3
-	441.315	441.316	441.316	0.61	-0.25	Propyl-hexadecylcarbamothioylamino-oxobutanoate	C24H46N2O3S	M-H-	NO	3		LDOM	3.47e-07	-6.1	0.033	-2.8
-	450.263	450.263	450.263	0.47	0.18	LysoPE(16:1)	C21H42NO7P	M-H-	NO	3	Glycerophosphoethanolamines	LDOM	0.00363	-3.6	0.000295	-4.4
-	455.331	455.331	455.331	0.77	0.1	Amino-sulfanylheptenyl-amino-oxooctadecanoic acid	C25H48N2O3S	M-H-	NO	3		LDOM	2.28e-12	-8.3	1.64e-11	-7.8
-	456.334	456.335	456.335	1.01	-0.68	Isotope Amino-sulfanylheptenyl-amino-oxooctadecanoic acid	(13C)C24H48N2O3S	M-H-	YES	2		LDOM	1.42e-06	-5.8	0.0017	-3.9
-	476.278	476.278	476.278	-0.75	0.93	Lyso-PE(18:2)	C23H44NO7P	M-H-	YES	2	Glycerophosphoethanolamines	LDOM	0.0393	-2.7	0.000431	-4.3
-	478.294	478.295	478.294	0.51	-2.49	Lyso-PE(18:1)	C23H46NO7P	M-H-	YES	2	Glycerophosphoethanolamines	LDOM	0.0206	-3	0.00595	-3.4
-	483.273	483.273	483.273	0.23	-0.98	Lyso-PG(16:0)	C22H45O9P	M-H-	YES	2	Glycerophosphoglycerols	LDOM	0.00372	-3.6	0.0344	-2.8
-	483.362	483.362	483.363	0.66	0.76	Octadecanyloxy-propoxy-thiazolyl-propanamide	C27H52N2O3S	M-H-	NO	3		LDOM	5.5e-06	-5.4	0.00885	-3.3
-	489.315	489.315	489.316	1.64	1.65	Dimethoxyphenyl-hexadecylcarbamothioyl-propenamide	C28H46N2O3S	M-H-	NO	3		LDOM	8.78e-11	-7.6	1.09e-08	-6.7
-	500.279	500.278	500.278	-0.38	0.4	Lyso-PE(20:4)	C25H44NO7P	M-H-	YES	2	Glycerophosphoethanolamines	LDOM	0.000941	-4	0.000105	-4.6
-	524.298	524.299	524.299	2.21	0.13	Lyso-PS(18:0)	C24H48NO9P	M-H-	YES	2	Glycerophosphoserines	LDOM	0.000157	-4.6	0.00331	-3.6
-	565.521	565.52	565.52	-1.81	-0.35	Octadecyl-oxy-octadecanoic acid (SAHSA)	C36H70O4	M-H-	NO	3	Fatty acids and conjugates	LDEPL	0.00195	3.8	8.17e-07	5.8
-	653.493	653.493	653.492	-1.83	-1.5	DG(36:3)	C39H70O5	M+Cl-	NO	3	Lineolic acids and derivatives	LDEPL	2.11e-05	5.1	0.0254	2.9
-	712.53	712.529	712.529	-2.17	-0.69	PC(O-14:1/18:2)	C40H76NO7P	M-H-	YES	2	Glycerophosphocholines	LDEPL	0.0242	2.9	0.0102	3.3
-	760.514	760.514	760.513	-0.92	-0.68	PS(16:0/18:1)	C40H76NO10P	M-H-	YES	2	Glycerophosphoserines	LDOM	6.64e-06	-5.4	0.0272	-2.9
-	771.52	771.516	771.518	-2.85	2.15	PG(18:1/18:2)	C42H77O10P	M-H-	YES	2	Glycerophosphoglycerols	LDOM	0.000109	-4.7	0.00211	-3.8
-	788.545	788.545	788.545	-0.53	-0.95	PS(18:0/18:1)	C42H80NO10P	M-H-	YES	2	Glycerophosphoserines	LDOM	2.05e-05	-5.1	0.00112	-4
+	85.0282	85.0285	85.0284	1.96	-1.2	Butynoate	C4H4O2	M+H+	NO	3	Carbonyl compounds	LDOM	0.000324	-4.7	0.00017	-4.7
+	89.1072	89.1074	89.1073	0.8	-0.95	Putrescine	C4H12N2	M+H+	NO	3	Amines	LDEPL	0.0112	3.8	1.19e-12	8.1
+	95.0602	95.0604	95.0604	2.32	-0.3	Pyridinamin	C5H6N2	M+H+	YES	2	Phenylpyridines	LDEPL	4.25e-05	5.2	9.51e-12	7.8
+	100.076	100.076	100.076	1.1	-0.13	Pyrrolidinecarboxaldehyde	C5H9NO	M+H+	NO	3		LDEPL	0.0271	3.4	0.00127	4.1
+	103.123	103.123	103.123	-0.08	-0.46	Cadaverine	C5H14N2	M+H+	NO	3	Amines	LDEPL	4.25e-05	5.2	2.54e-25	12.1
+	105.07	105.07	105.07	-0.64	0.03	Styrene	C8H8	M+H+	YES	2	Styrenes	LDEPL	6.65e-07	6.1	8.92e-20	10.4
+	106.073	106.073	106.073	1.7	-0.49	Isotope Styrene	(13C)C7H8	M+H+	YES	2	Styrenes	LDEPL	4.05e-06	5.7	1.19e-12	8.1
+	112.087	112.087	112.087	1.36	-0.91	Histamine	C5H9N3	M+H+	YES	2	Amines	LDEPL	0.0423	3.2	1.24e-06	5.7
+	120.081	120.081	120.081	1.22	-0.76	Vinylaniline	C8H9N	M+H+	YES	2	Aniline and substituted anilines	LDOM	3.85e-05	-5.3	1.47e-12	-8.2
+	121.065	121.065	121.065	1.82	-0.89	Tolualdehyde	C8H8O	M+H+	YES	2	Phenylacetaldehydes	LDEPL	1.32e-08	6.9	2.77e-17	9.7
+	122.068	122.068	122.068	1.97	-1.28	Isotope Tolualdehyde	(13C)C7H8O	M+H+	NO	3	Phenylacetaldehydes	LDEPL	0.000205	4.8	3.11e-15	9.1
+	122.096	122.097	122.096	1.71	-0.56	Phenylethylamine	C8H11N	M+H+	YES	2	Phenethylamines	LDEPL	5.41e-11	7.9	3.7e-20	10.6
+	132.102	132.102	132.102	1.25	-1.01	Leucine	C6H13NO2	M+H+	YES	2	Amino acids, peptides, and analogues	LDOM	4.7e-08	-6.7	3.89e-22	-11.5
+	138.091	138.091	138.091	1.98	-1.04	Tyramine	C8H11NO	M+H+	YES	2	Phenethylamines	LDEPL	8.31e-07	6	2.22e-15	9
+	144.081	144.081	144.081	1.18	1.04	Aminonaphthalene	C10H9N	M+H+	YES	2		LDEPL	3.54e-06	5.7	3.05e-07	6
+	145.133	145.134	145.133	1.4	-1.59	N-Acetylcadaverine	C7H16N2O	M+H+	YES	2	Carboxylic acid derivatives	LDEPL	0.0321	3.3	1.26e-17	9.7
+	147.113	147.113	147.113	-0.19	-0.47	Lysine	C6H14N2O2	M+H+	NO	3	Amino acids, peptides, and analogues	LDOM	0.0337	-3.3	6.46e-06	-5.4
+	148.06	148.06	148.06	2.3	-0.18	Glutamate	C5H9NO4	M+H+	YES	2	Amino acids, peptides, and analogues	LDOM	0.0155	-3.7	0.000286	-4.5
+	166.086	166.086	166.086	1.66	0.21	Phenylalanine	C9H11NO2	M+H+	YES	2	Amino acids, peptides, and analogues	LDOM	3.82e-07	-6.2	8.15e-15	-9
+	175.119	175.119	175.119	-0.88	0.05	Arginine	C6H14N4O2	M+H+	YES	2	Amino acids, peptides, and analogues	LDOM	0.0394	-3.3	0.000107	-4.8
+	344.264	344.264				Unknown		M+H+	NO	3		LDOM	0.0232	-3.5	0.00322	-3.8
+	401.344	401.346				Unknown			NO	3		LDOM	0.0434	-3.2	0.0132	-3.4
+	426.357	426.358	426.358	2.12	-0.65	Vaccenyl carnitine	C25H47NO4	M+H+	YES	2	Quaternary ammonium salts	LDOM	0.0203	-3.5	0.00099	-4.2
+	429.376	429.377	429.376	0.34	-2.79	Docosanylsulfanylbutanoic acid	C26H52O2S	M+H+	NO	3	NA	LDOM	0.0129	-3.7	0.00306	-3.9
+	527.157	527.159	527.158	1.72	-0.65	Maltotriose	C18H32O16	M+Na+	YES	2	Carbohydrates and carbohydrate conjugates	LDEPL	1.74e-07	6.4	0.00423	3.8
